# Supplementary material for: Generalized precursor prediction boosts identification rates and accuracy in mass spectrometry based proteomics
Source: Commun Biol. 2023 Jun 10;6:628. doi: 10.1038/s42003-023-04977-x (PMC10257694; doi:10.1038/s42003-023-04977-x)
Supplement: Supplementary file 4 — Supplementary Data 1 [file 42003_2023_4977_MOESM4_ESM.zip]

Archive with 5 entries (4 files):
- Supplementary Data 1/
- Supplementary Data 1/Supplementary Data 2.zip
- Supplementary Data 1/Supplementary Data 4.zip
- Supplementary Data 1/Supplementary Data 1.zip
- Supplementary Data 1/Supplementary Data 3.zip
