# Supplementary material for: Generalized precursor prediction boosts identification rates and accuracy in mass spectrometry based proteomics
Source: Commun Biol. 2023 Jun 10;6:628. doi: 10.1038/s42003-023-04977-x (PMC10257694; doi:10.1038/s42003-023-04977-x)
Supplement: Supplementary file 5 — Supplementary Data 2 [file 42003_2023_4977_MOESM5_ESM.zip]

Archive with 8 entries (8 files):
- gps_svm_filter.model
- gps_svm_filter.scaler
- gps_svm_no_filter.model
- gps_svm_no_filter.scaler
- gps_xgb_filter.model
- gps_xgb_filter.scaler
- gps_xgb_no_filter.model
- gps_xgb_no_filter.scaler
